# Supplementary material for: Artificial Tertiary Lymphoid Structures: Exploring Mesenchymal Stromal Cells as a Platform for Immune Niche Formation
Source: Int J Mol Sci. 2024 Dec 11;25(24):13286. doi: 10.3390/ijms252413286 (PMC11676966; doi:10.3390/ijms252413286)
Supplement: Supplementary file 1 [file ijms-25-13286-s001.zip]

Archive with 4 entries (4 files):
- ijms-3338028-supplementary.pdf
- S1.tif
- S2.tif
- s3.tif
